# Supplementary material for: Profile of Drug Utilization in Patients with Rare Diseases in Tuscany, Italy: A Population-Based Study
Source: Int J Environ Res Public Health. 2023 Jan 4;20(2):937. doi: 10.3390/ijerph20020937 (PMC9858964; doi:10.3390/ijerph20020937)
Supplement: Supplementary file 1 [file ijerph-20-00937-s001.zip]

Archive with 1 entries (1 files):
- ijerph-2096646-supplementary.pdf
